# Supplementary material for: ECMO Support in Refractory Cardiogenic Shock: Risk Factors for Mortality
Source: J Clin Med. 2022 Nov 18;11(22):6821. doi: 10.3390/jcm11226821 (PMC9698852; doi:10.3390/jcm11226821)
Supplement: Supplementary file 1 [file jcm-11-06821-s001.zip]

Archive with 1 entries (1 files):
- jcm-2016006-supplementary - final version (1).pdf
